# Supplementary material for: Full-Length Transcriptome Sequencing and hsp Gene Family Analysis Provide New Insights into the Stress Response Mechanisms of Mystus guttatus
Source: Biology (Basel). 2025 Jul 10;14(7):840. doi: 10.3390/biology14070840 (PMC12292388; doi:10.3390/biology14070840)
Supplement: Supplementary file 1 [file biology-14-00840-s001.zip]

Archive with 2 entries (2 files):
- Table  S1.xlsx
- Table S2.xlsx
