# Supplementary material for: Full-Length Transcriptome Sequencing and hsp Gene Family Analysis Provide New Insights into the Stress Response Mechanisms of Mystus guttatus
Source: Biology (Basel). 2025 Jul 10;14(7):840. doi: 10.3390/biology14070840 (PMC12292388; doi:10.3390/biology14070840)
Supplement: Supplementary file 1 [file biology-14-00840-s001.zip › Table S1.xlsx]

## Sheet: Sheet1
Table S1 Physicochemical properties, subcellular localisation and glycosylation sites of the MgHSP
Name	Amino acid number	Molecular weight (kD)	Isoelectric point	Subcellular localization	Oglyc_Site_num
MgHsp70-1	647	71.1014	5.43	Cytoplasmic	1
MgHsp70-10	646	71.1264	5.05	Cytoplasmic	1
MgHsp70-11	840	94.5435	4.68	Cytoplasmic	0
MgHsp70-12	646	71.6361	4.9	Endoplasmic Reticulum	1
MgHsp70-13	794	89.7104	4.82	Cytoplasmic	0
MgHsp70-14	646	71.6361	4.9	Endoplasmic Reticulum	1
MgHsp70-15	794	89.7104	4.82	Cytoplasmic	0
MgHsp70-16	678	73.7971	6.88	Mitochondrial	0
MgHsp70-17	678	73.7971	6.88	Mitochondrial	0
MgHsp70-18	678	73.7971	6.88	Mitochondrial	0
MgHsp70-19	629	69.0289	5.23	Cytoplasmic	1
MgHsp70-2	652	71.5027	5.1	Cytoplasmic	1
MgHsp70-20	836	93.8568	4.88	Cytoplasmic	0
MgHsp70-21	836	93.8568	4.88	Cytoplasmic	0
MgHsp70-22	836	93.8568	4.88	Cytoplasmic	0
MgHsp70-23	608	66.2844	5.88	Mitochondrial	1
MgHsp70-24	568	62.3557	5.66	Cytoplasmic	0
MgHsp70-25	563	62.1383	5.66	Cytoplasmic	0
MgHsp70-26	551	60.7555	5.36	Chloroplast	1
MgHsp70-27	578	63.5779	5.07	Cytoplasmic	1
MgHsp70-28	557	60.9439	5.06	Cytoplasmic	1
MgHsp70-29	564	60.8697	8.11	Mitochondrial	0
MgHsp70-3	654	71.634	5.32	Cytoplasmic	1
MgHsp70-30	535	58.9728	5.12	Cytoplasmic	1
MgHsp70-31	512	56.5801	6.2	Chloroplast	1
MgHsp70-32	509	54.8386	5.15	Cytoplasmic	2
MgHsp70-33	509	54.8386	5.15	Cytoplasmic	2
MgHsp70-34	509	54.8386	5.15	Cytoplasmic	2
MgHsp70-35	530	57.8044	4.97	Cytoplasmic	2
MgHsp70-36	526	57.508	4.96	Cytoplasmic	2
MgHsp70-37	485	53.88	4.93	Endoplasmic Reticulum	1
MgHsp70-38	451	50.1337	4.77	Endoplasmic Reticulum	1
MgHsp70-39	484	52.9938	4.88	Cytoplasmic	2
MgHsp70-4	675	73.9887	5.54	Cytoplasmic	1
MgHsp70-40	475	51.8795	4.88	Cytoplasmic	2
MgHsp70-41	458	50.1094	4.87	Cytoplasmic	2
MgHsp70-42	447	49.1133	4.86	Cytoplasmic	2
MgHsp70-43	1067	118.82	4.82	Nuclear	2
MgHsp70-44	428	46.8998	5.2	Cytoplasmic	2
MgHsp70-45	435	47.7908	6.13	Cytoplasmic	0
MgHsp70-46	416	45.7456	5.19	Cytoplasmic	2
MgHsp70-47	412	45.3432	5.18	Cytoplasmic	3
MgHsp70-48	401	44.3265	8.69	Cytoplasmic	0
MgHsp70-49	397	43.3528	9.23	Mitochondrial	0
MgHsp70-5	654	71.634	5.32	Cytoplasmic	1
MgHsp70-50	444	49.4515	10.01	Mitochondrial	5
MgHsp70-51	350	38.861	8.06	Cytoplasmic	0
MgHsp70-52	374	40.7808	4.5	Cytoplasmic	3
MgHsp70-53	311	34.6342	4.6	Endoplasmic Reticulum	1
MgHsp70-54	563	63.9192	4.61	Cytoplasmic	0
MgHsp70-55	341	36.8356	4.66	Cytoplasmic	3
MgHsp70-56	321	34.7842	4.56	Cytoplasmic	3
MgHsp70-57	317	34.1666	4.62	Cytoplasmic	3
MgHsp70-58	671	75.7078	10.24	Nuclear	2
MgHsp70-59	284	31.887	9.56	Mitochondrial	0
MgHsp70-6	652	71.3676	5.24	Cytoplasmic	2
MgHsp70-60	276	29.5883	4.5	Cytoplasmic	3
MgHsp70-61	271	29.4521	4.46	Nuclear	3
MgHsp70-62	241	26.0993	4.69	Cytoplasmic	3
MgHsp70-63	239	25.9852	4.69	Cytoplasmic	4
MgHsp70-7	642	70.4848	5.54	Cytoplasmic	1
MgHsp70-8	675	73.9887	5.54	Cytoplasmic	1
MgHsp70-9	654	71.634	5.32	Cytoplasmic	1
MgHsp90-1	733	84.5767	4.68	Cytoplasmic	2
MgHsp90-10	524	61.031	4.66	Nuclear	0
MgHsp90-11	749	86.1676	4.91	Endoplasmic Reticulum	0
MgHsp90-12	749	86.1676	4.91	Endoplasmic Reticulum	0
MgHsp90-13	570	66.0927	5.05	Endoplasmic Reticulum	0
MgHsp90-14	532	62.0352	5.09	Endoplasmic Reticulum	0
MgHsp90-15	480	55.7624	4.87	Nuclear	0
MgHsp90-16	683	78.6359	4.82	Endoplasmic Reticulum	0
MgHsp90-17	474	55.3974	5.04	Endoplasmic Reticulum	0
MgHsp90-18	421	48.7758	5.09	Nuclear	0
MgHsp90-19	452	53.0962	4.98	Nuclear	0
MgHsp90-2	733	84.5767	4.68	Cytoplasmic	2
MgHsp90-20	711	81.4222	7.23	Cytoplasmic	0
MgHsp90-21	711	81.4222	7.23	Cytoplasmic	0
MgHsp90-22	391	45.4079	9.17	Nuclear	0
MgHsp90-23	369	42.4706	4.76	Nuclear	0
MgHsp90-24	394	46.3721	4.74	Nuclear	0
MgHsp90-25	313	35.8677	4.61	Nuclear	1
MgHsp90-26	310	35.956	9.25	Nuclear	0
MgHsp90-27	240	27.182	4.44	Nuclear	2
MgHsp90-28	225	26.5455	5.98	Nuclear	0
MgHsp90-29	342	39.6686	8.26	Nuclear	3
MgHsp90-3	757	87.1148	4.68	Cytoplasmic	0
MgHsp90-30	205	23.1234	4.43	Nuclear	2
MgHsp90-4	757	87.1288	4.68	Cytoplasmic	0
MgHsp90-5	726	83.5776	4.63	Cytoplasmic	0
MgHsp90-6	672	77.2695	4.7	Cytoplasmic	0
MgHsp90-7	757	87.1288	4.68	Cytoplasmic	0
MgHsp90-8	625	72.0755	4.7	Cytoplasmic	0
MgHsp90-9	579	67.324	4.66	Nuclear	0
