# Supplementary material for: Full-Length Transcriptome Sequencing and hsp Gene Family Analysis Provide New Insights into the Stress Response Mechanisms of Mystus guttatus
Source: Biology (Basel). 2025 Jul 10;14(7):840. doi: 10.3390/biology14070840 (PMC12292388; doi:10.3390/biology14070840)
Supplement: Supplementary file 1 [file biology-14-00840-s001.zip › Table S2.xlsx]

## Sheet: HSP70-HSP90
HSP70 interface residue(s):		Hydrogen Bonds(Å)			HSP90 interface residue(s):		Hydrogen Bonds(Å)			HSP70-HSP90 interface residue pair(s):			Hydrogen Bonds(Å)
GLY 81A 3.514					ARG 603A 2.987					81A - 682A 3.514
VAL 82A 3.317					LYS 606A 2.934					82A - 682A 3.317
SER 85A 2.133					ALA 607A 2.577					82A - 683A 4.711
LYS 88A 2.511					GLN 608A 4.072					85A - 679A 2.133
HIS 89A 3.313					ALA 609A 4.184					85A - 682A 4.477
GLY 224A 4.134					ARG 611A 2.238					88A - 656A 3.608
ASP 225A 2.987					ASN 613A 4.715					88A - 660A 3.005
HIS 227A 3.262					LEU 656A 3.608					88A - 663A 3.957
LEU 228A 4.452					THR 660A 3.005					88A - 675A 2.511
GLU 231A 4.450					LEU 663A 3.957					88A - 679A 3.918
ASP 232A 2.794					GLY 666A 4.387					89A - 676A 4.287
PHE 233A 4.779					PHE 667A 4.757					89A - 679A 3.313
ASN 235A 2.447					SER 668A 3.078					89A - 680A 4.956
ARG 236A 2.023					LEU 669A 3.469					224A - 687A 4.134
ASN 239A 2.278					ASP 670A 3.517					225A - 683A 2.987
HIS 240A 3.034					ASP 671A 2.711					225A - 686A 4.935
ILE 242A 3.499					PRO 672A 2.845					225A - 687A 3.889
THR 243A 2.711					GLN 673A 2.811					227A - 683A 3.262
LYS 246A 3.263					HIS 675A 2.511					228A - 683A 4.452
LYS 250A 2.238					SER 676A 2.278					231A - 680A 4.450
LYS 251A 2.577					ASN 677A 2.940					232A - 680A 2.794
ASP 252A 3.450					ILE 679A 2.133					233A - 680A 4.779
SER 254A 3.711					TYR 680A 2.023					235A - 673A 4.924
ASP 255A 2.987					MET 682A 3.317					235A - 676A 4.268
TYR 288A 2.959					ILE 683A 2.987					235A - 680A 2.447
GLU 289A 4.072					GLY 686A 4.935					236A - 673A 3.177
LEU 305A 4.046					LEU 687A 3.295					236A - 676A 3.623
ASP 308A 4.125					ILE 689A 3.462					236A - 677A 2.940
LEU 309A 3.381										236A - 680A 2.023
GLY 312A 4.346										239A - 671A 4.325
ASP 315A 3.462										239A - 672A 2.845
PRO 316A 3.295										239A - 673A 2.811
										239A - 676A 2.278
										240A - 673A 3.034
										242A - 672A 3.499
										243A - 670A 4.763
										243A - 671A 2.711
										243A - 672A 3.937
										243A - 673A 4.308
										246A - 606A 3.263
										246A - 668A 4.852
										246A - 669A 3.469
										246A - 670A 3.517
										250A - 606A 2.934
										250A - 607A 3.140
										250A - 609A 4.184
										250A - 611A 2.238
										250A - 613A 4.715
										251A - 606A 3.688
										251A - 607A 2.577
										251A - 608A 4.401
										251A - 611A 4.460
										252A - 606A 3.774
										252A - 607A 3.731
										252A - 668A 3.450
										252A - 669A 4.032
										252A - 670A 4.892
										254A - 668A 3.711
										254A - 672A 3.832
										255A - 603A 2.987
										255A - 666A 4.387
										255A - 667A 4.757
										255A - 668A 3.078
										288A - 603A 4.969
										288A - 607A 2.959
										289A - 607A 4.227
										289A - 608A 4.072
										305A - 673A 4.046
										305A - 677A 4.633
										308A - 680A 4.125
										309A - 680A 3.381
										309A - 683A 4.851
										312A - 687A 4.346
										315A - 687A 3.531
										315A - 689A 3.462
										316A - 687A 3.295

## Sheet: HSP70- HSP90- HOP-GR
HSP70- HSP90 interface residue(s):		Hydrogen Bonds(Å)			HOP-GR interface residue(s):		Hydrogen Bonds(Å)			HSP70- HSP90- HOP-GR interface residue pair(s):			Hydrogen Bonds(Å)
SER 459A 2.313					THR 127A 2.874					459A - 130A 4.279
GLN 460A 2.649					SER 128A 2.649					459A - 131A 2.313
SER 461A 3.804					GLN 129A 4.968					460A - 127A 3.400
GLY 462A 3.937					ARG 130A 4.076					460A - 128A 2.649
ASP 463A 4.167					PHE 131A 2.313					460A - 129A 4.968
ARG 474A 2.874					ASN 143A 4.491					460A - 130A 4.981
LYS 476A 4.149					TRP 144A 2.969					460A - 131A 4.461
GLU 477A 3.250					HIS 147A 2.779					461A - 127A 4.741
ASP 491A 3.892					THR 148A 2.931					461A - 128A 3.804
GLN 492A 3.679					ARG 149A 2.108					462A - 128A 3.937
ALA 494A 4.361					ILE 151A 2.599					462A - 130A 4.076
HIS 495A 2.779					GLY 152A 3.439					463A - 130A 4.167
ALA 497A 4.883					LYS 154A 3.609					474A - 127A 2.874
CYS 503A 2.963					LEU 155A 3.223					476A - 182A 4.149
LYS 504A 2.554					LEU 156A 3.254					477A - 182A 3.250
TYR 511A 3.078					LYS 158A 1.327					491A - 147A 3.892
ASP 545A 3.553					MET 159A 4.533					492A - 147A 3.679
SER 585A 2.969					LEU 167A 1.429					494A - 131A 4.361
SER 586A 3.197					PRO 177A 4.747					495A - 143A 4.491
PRO 587A 3.248					ILE 178A 2.554					495A - 144A 3.888
HIS 631A 3.945					GLU 179A 4.779					495A - 147A 2.779
PRO 632A 1.429					LEU 182A 3.250					497A - 144A 4.883
ILE 633A 3.254					ARG 183A 3.553					503A - 131A 2.963
THR 636A 4.533										504A - 177A 4.747
LEU 653A 3.223										504A - 178A 2.554
LEU 656A 2.599										504A - 179A 4.779
LEU 657A 4.093										511A - 131A 3.078
THR 660A 3.381										545A - 183A 3.553
LEU 663A 3.848										585A - 144A 2.969
SER 664A 2.931										586A - 144A 3.197
PRO 672A 4.245										587A - 144A 3.248
HIS 675A 2.108										587A - 152A 4.965
SER 676A 3.658										631A - 144A 4.824
ILE 679A 2.683										631A - 156A 3.945
ARG 681A 3.147										631A - 167A 4.597
MET 682A 2.467										632A - 156A 3.668
ILE 683A 3.609										632A - 167A 1.429
LYS 684A 4.046										633A - 152A 3.439
LEU 685A 1.327										633A - 155A 3.285
GLY 686A 2.562										633A - 156A 3.254
										633A - 167A 4.779
										636A - 159A 4.533
										653A - 155A 3.223
										656A - 151A 2.599
										656A - 155A 4.863
										657A - 155A 4.093
										660A - 148A 4.804
										660A - 149A 4.764
										660A - 151A 3.381
										663A - 147A 3.912
										663A - 148A 3.848
										663A - 149A 4.262
										664A - 148A 2.931
										672A - 149A 4.245
										675A - 149A 2.108
										675A - 151A 3.829
										676A - 149A 3.658
										679A - 149A 2.683
										679A - 151A 3.305
										681A - 158A 3.147
										682A - 151A 4.154
										682A - 154A 4.802
										682A - 155A 3.288
										682A - 158A 2.467
										683A - 154A 3.609
										683A - 158A 4.370
										684A - 158A 4.046
										685A - 158A 1.327
										686A - 158A 2.562

## Sheet: HOP-GR
HOP interface residue(s):		Hydrogen Bonds(Å)			GR interface residue(s):		Hydrogen Bonds(Å)			HOP-GR interface residue pair(s):			Hydrogen Bonds(Å)
LEU 611A 2.917					GLN 319A 2.917					611A - 319A 2.917
GLY 614A 3.348					LYS 320A 4.389					614A - 320A 4.389
GLU 615A 4.642					PRO 321A 3.832					614A - 321A 4.188
VAL 618A 4.600					ASP 322A 2.937					614A - 322A 3.348
LYS 649A 4.281					PHE 323A 2.830					615A - 322A 4.642
ASN 650A 3.832					ASN 324A 2.450					618A - 324A 4.600
PRO 653A 3.656					MET 325A 4.424					649A - 321A 4.281
LYS 654A 2.937					TYR 326A 2.171					650A - 321A 3.832
GLN 657A 2.450					ARG 426A 2.817					653A - 323A 3.656
VAL 658A 3.709					ASN 427A 4.959					654A - 321A 4.228
CYS 660A 3.406					ASP 428A 2.488					654A - 322A 2.937
SER 661A 2.171					SER 503A 4.177					657A - 322A 4.751
ASN 665A 3.877					LYS 506A 2.375					657A - 323A 2.830
PRO 691A 3.964					ALA 507A 3.896					657A - 324A 2.450
LYS 694A 4.307					GLU 509A 4.586					657A - 325A 4.424
GLU 695A 3.043					PRO 510A 4.286					658A - 324A 3.709
LYS 696A 2.387					ASP 511A 2.797					660A - 584A 3.406
ASN 698A 3.131					THR 512A 3.621					661A - 326A 2.171
GLU 699A 2.621					TRP 579A 3.797					665A - 326A 3.877
ASP 702A 2.470					ARG 580A 2.916					691A - 626A 3.964
ILE 703A 2.682					TYR 582A 2.972					694A - 626A 4.307
ASN 705A 3.112					GLN 583A 2.122					695A - 586A 4.384
ARG 706A 2.122					HIS 584A 3.335					695A - 623A 3.519
ALA 709A 2.375					CYS 585A 3.629					695A - 624A 4.888
SER 710A 3.928					ASN 586A 2.387					695A - 626A 3.043
LEU 712A 2.797					VAL 623A 3.519					696A - 585A 4.958
ARG 721A 4.149					ARG 624A 4.888					696A - 586A 2.387
GLN 729A 3.058					GLN 626A 3.043					698A - 582A 4.411
ARG 732A 2.236					VAL 627A 3.061					698A - 626A 3.131
ARG 733A 1.874					SER 628A 2.236					699A - 582A 2.972
ASP 735A 4.832					THR 629A 3.112					699A - 583A 3.135
PHE 736A 2.380					GLU 630A 4.371					699A - 584A 3.754
GLU 739A 3.582					GLU 631A 4.432					699A - 585A 3.629
LEU 740A 2.817					ALA 669A 4.073					699A - 586A 2.621
GLN 741A 4.791					LYS 672A 3.058					702A - 579A 3.797
PRO 742A 3.133					ARG 673A 2.743					702A - 582A 3.066
GLU 743A 3.959					GLU 674A 2.380					702A - 583A 2.470
ARG 744A 2.488					GLU 675A 1.874					702A - 627A 3.061
					ASN 676A 2.977					702A - 628A 3.974
					GLN 679A 3.321					702A - 629A 3.337
										703A - 583A 2.682
										703A - 584A 4.641
										705A - 629A 3.112
										706A - 512A 3.978
										706A - 579A 3.924
										706A - 580A 2.916
										706A - 583A 2.122
										706A - 584A 3.335
										706A - 629A 4.573
										709A - 506A 2.375
										709A - 507A 3.896
										710A - 506A 4.043
										710A - 509A 4.586
										710A - 510A 4.286
										710A - 511A 3.928
										712A - 511A 2.797
										712A - 512A 3.621
										721A - 503A 4.177
										721A - 506A 4.553
										721A - 507A 4.149
										729A - 672A 3.058
										729A - 673A 4.903
										729A - 675A 4.073
										732A - 628A 2.236
										732A - 629A 4.937
										732A - 630A 4.371
										732A - 631A 4.432
										732A - 669A 4.073
										732A - 672A 4.373
										732A - 673A 2.743
										733A - 675A 1.874
										735A - 626A 4.832
										736A - 673A 2.863
										736A - 674A 2.380
										736A - 675A 2.749
										736A - 676A 2.977
										736A - 679A 3.321
										739A - 676A 4.936
										739A - 679A 3.582
										740A - 426A 2.817
										740A - 427A 4.959
										740A - 676A 3.275
										741A - 426A 4.791
										742A - 426A 3.133
										743A - 426A 3.959
										744A - 426A 3.936
										744A - 428A 2.488
